# Supplementary material for: Discordant β-Lactam Susceptibility in Clinical Staphylococcus aureus Isolates: A Molecular and Phenotypical Exploration to Detect the BORSA/MODSA Isolates in Bogotá, Colombia
Source: Microorganisms. 2024 Dec 16;12(12):2598. doi: 10.3390/microorganisms12122598 (PMC11679903; doi:10.3390/microorganisms12122598)
Supplement: Supplementary file 1 [file microorganisms-12-02598-s001.zip]

Archive with 1 entries (1 files):
- microorganisms-3346346-supplementary.pdf
